# Supplementary material for: ﻿Actinostephanus (Gesneriaceae), a new genus and species from Guangdong, South China
Source: PhytoKeys. 2022 Mar 22;193:89–106. doi: 10.3897/phytokeys.193.80715 (PMC9849016; doi:10.3897/phytokeys.193.80715)
Supplement: XML Treatment for Actinostephanus [file phytokeys.193.80715-treatment1.xml]

<!DOCTYPE tp:taxon-treatment
  PUBLIC "-//TaxonX//DTD Taxonomic Treatment Publishing DTD v0 20100105//EN" "tax-treatment-NSO.dtd">
<tp:taxon-treatment xmlns:tp="http://www.plazi.org/taxpub"><tp:treatment-meta><kwd-group><label>Taxon classification</label><kwd>
                  <named-content content-type="kingdom">Plantae</named-content>
                </kwd><kwd>
                  <named-content content-type="order">Actiniaria</named-content>
                </kwd><kwd>
                  <named-content content-type="family">Actinodendridae</named-content>
                </kwd></kwd-group><mixed-citation publication-type="journal"><person-group><name><surname>Wen</surname><given-names>Fang</given-names></name><name><surname>Xin</surname><given-names>Zi-Bing</given-names></name><name><surname>Hong</surname><given-names>Xin</given-names></name><name><surname>Cai</surname><given-names>Lei</given-names></name><name><surname>Chen</surname><given-names>Xiao-Yun</given-names></name><name><surname>Liang</surname><given-names>Jun-Jie</given-names></name><name><surname>Wang</surname><given-names>Hui-Feng</given-names></name><name><surname>Maciejewski</surname><given-names>Stephen</given-names></name><name><surname>Wei</surname><given-names>Yi-Gang</given-names></name><name><surname>Fu</surname><given-names>Long-Fei</given-names></name></person-group><article-title>﻿<italic><tp:taxon-name><tp:taxon-name-part taxon-name-part-type="genus" reg="Actinostephanus">Actinostephanus</tp:taxon-name-part></tp:taxon-name></italic> (<tp:taxon-name><tp:taxon-name-part taxon-name-part-type="family">Gesneriaceae</tp:taxon-name-part></tp:taxon-name>), a new genus and species from Guangdong, South China</article-title><source>PhytoKeys</source><day>22</day><month>03</month><year>2022</year><volume>193</volume><fpage>89</fpage><lpage>106</lpage><pub-id pub-id-type="doi">10.3897/phytokeys.193.80715</pub-id></mixed-citation></tp:treatment-meta><tp:nomenclature><label>﻿</label><tp:taxon-name>
                <object-id xmlns:xlink="http://www.w3.org/1999/xlink" content-type="arpha" xlink:type="simple">F9E4B06C-604A-5CB5-9CA5-D9DB28B2EA7C</object-id>
                <tp:taxon-name-part taxon-name-part-type="genus" reg="Actinostephanus">Actinostephanus</tp:taxon-name-part>
                <object-id xmlns:xlink="http://www.w3.org/1999/xlink" content-type="ipni" xlink:type="simple">urn:lsid:ipni.org:names:77296131-1</object-id>
              </tp:taxon-name><tp:taxon-authority>F.Wen, Y.G.Wei &amp; L.F.Fu</tp:taxon-authority><tp:taxon-status xmlns:xlink="http://www.w3.org/1999/xlink" xlink:type="simple">gen. nov.</tp:taxon-status></tp:nomenclature><tp:treatment-sec sec-type="diagnosis" id="SECID0ENBAG"><title>Diagnosis.</title><p><italic><tp:taxon-name><tp:taxon-name-part taxon-name-part-type="genus" reg="Actinostephanus">Actinostephanus</tp:taxon-name-part></tp:taxon-name></italic> F.Wen, Y.G.Wei &amp; L.F.Fu resembles two small genera, <italic><tp:taxon-name><tp:taxon-name-part taxon-name-part-type="genus" reg="Boeica">Boeica</tp:taxon-name-part></tp:taxon-name></italic> C.B.Clarke and <italic><tp:taxon-name><tp:taxon-name-part taxon-name-part-type="genus" reg="Leptoboea">Leptoboea</tp:taxon-name-part></tp:taxon-name></italic> Benth. according to the molecular evidence and some morphological data, but differs from the latter two by the following distinguishing characters: leaves in whorls of three, all closely clustered at the top; corolla bowl-shaped, 5-lobed, actinomorphic; capsule hard, oblong-ovoid, short, 3–4 mm long, densely appressed villous, wrapped by persistent densely pubescent calyx lobes, style persistent. The detailed distinguishing characters of this new genus and its congeners are listed in Table <xref ref-type="table" rid="T1">1</xref>.</p></tp:treatment-sec><tp:treatment-sec sec-type="Type and only known species" id="SECID0EMCAG"><title>Type and only known species.</title><p><italic><tp:taxon-name><tp:taxon-name-part taxon-name-part-type="genus" reg="Actinostephanus">Actinostephanus</tp:taxon-name-part><tp:taxon-name-part taxon-name-part-type="species" reg="enpingensis">enpingensis</tp:taxon-name-part></tp:taxon-name></italic> F.Wen, Y.G.Wei &amp; Z.B.Xin, sp. nov.</p></tp:treatment-sec><tp:treatment-sec sec-type="description" id="SECID0E4CAG"><title>Description.</title><p>Herbs, perennial, acaulescent, or forming elongated rhizome slightly fleshy growing after some years, rhizomes cylindrical, surface densely brown pubescent, fibrous root filiform, forming adventitious buds and plantlets in the middle or at the end of the fibrous root. Leaves all basal, whorls of three, sometimes opposite, all closely clustered at the top, forming a rosette, or clustered forming a rosette at the top of the rhizome after years of growth. Leaf-blades obovate elliptic, asymmetric, rarely symmetric, attenuate to base and base usually oblique, rarely aequilateral. Bracts 2. Calyx actinomorphic, 5-parted to the base. Corolla actinomorphic, bowl-shaped; tube very short, shallow bowl-shaped; limb quinquelobate, lobes equal. Stamens 4, separated, anthers dorsifixed, free, dehiscing longitudinally. Disc glabrous, margin crenulate. Ovary conical, stigma punctate. Capsule oblong-ovoid, appressed villous, wrapped by persistent calyx lobes, and the abaxial surfaces of calyx lobes covered densely pubescent. The number of seeds per capsule fewer. Seeds bigger, elliptic, both ends pointed.</p></tp:treatment-sec><tp:treatment-sec sec-type="etymology" id="SECID0ECDAG"><title>Etymology.</title><p>The genus name, “<italic><tp:taxon-name><tp:taxon-name-part taxon-name-part-type="genus" reg="Actinostephanus">Actinostephanus</tp:taxon-name-part></tp:taxon-name></italic>”, consists of two parts, both derived from the Greek. The front part, “<italic><tp:taxon-name><tp:taxon-name-part taxon-name-part-type="genus" reg="Actino">Actino</tp:taxon-name-part></tp:taxon-name></italic>-” is derived from ἀκτῑ́ς (aktῑ́s, “ray, beam”), means radiating; the latter half, “-<italic>stephanus</italic>”, is derived from Στέφανος (Stéphanos, “crown”), is also closely associated in ᾰ̓́νθος (ánthos, “flower, blossom, bloom”), hints corolla. The combined Greek word-roots characterize the uncommon corolla characteristic of the new genus and species. The character of the corolla, in China’s <tp:taxon-name><tp:taxon-name-part taxon-name-part-type="family">Gesneriaceae</tp:taxon-name-part></tp:taxon-name>, is rare. Only three species belonging to two genera were known to have actinoform corolla in China, namely <italic><tp:taxon-name><tp:taxon-name-part taxon-name-part-type="genus" reg="Bournea">Bournea</tp:taxon-name-part><tp:taxon-name-part taxon-name-part-type="species" reg="sinensis">sinensis</tp:taxon-name-part></tp:taxon-name></italic> Oliv., <italic><tp:taxon-name><tp:taxon-name-part taxon-name-part-type="genus" reg="Bournea">B.</tp:taxon-name-part><tp:taxon-name-part taxon-name-part-type="species" reg="leiophylla">leiophylla</tp:taxon-name-part></tp:taxon-name></italic> (W.T.Wang) W.T.Wang &amp; K.Y.Pan ex W.T.Wang and <italic><tp:taxon-name><tp:taxon-name-part taxon-name-part-type="genus" reg="Oreocharis">Oreocharis</tp:taxon-name-part><tp:taxon-name-part taxon-name-part-type="species" reg="esquirolii">esquirolii</tp:taxon-name-part></tp:taxon-name></italic> H.Lév. before this new genus was discovered.</p></tp:treatment-sec><tp:treatment-sec sec-type="Vernacular name of the new genus" id="SECID0E5EAG"><title>Vernacular name of the new genus.</title><p>Chinese mandarin: Fú Guàn Jù Tái Shǔ (辐冠苣苔属).</p></tp:treatment-sec><tp:treatment-sec sec-type="distribution" id="SECID0EDFAG"><title>Distribution and habitat.</title><p>Endemic to Enping county, Guangdong province, China, under evergreen broadleaved forests in a montane mountain yellow soil area at 170–250 m altitude.</p></tp:treatment-sec><tp:treatment-sec><!--Section generated to contain objects referenced in tp:taxon-treatment.--><table-wrap id="T1" position="float" orientation="portrait"><label>Table 1.</label><caption><p>Summary of plastid genome of <italic><tp:taxon-name><tp:taxon-name-part taxon-name-part-type="genus" reg="Actinostephanus">Actinostephanus</tp:taxon-name-part><tp:taxon-name-part taxon-name-part-type="species" reg="enpingensis">enpingensis</tp:taxon-name-part></tp:taxon-name></italic>.</p></caption><table id="TID0E33BG" rules="all"><tbody><tr><th rowspan="1" colspan="1">Characteristic</th><th rowspan="1" colspan="1">
                  <italic>
                    <tp:taxon-name><tp:taxon-name-part taxon-name-part-type="genus" reg="Actinostephanus">Actinostephanus</tp:taxon-name-part><tp:taxon-name-part taxon-name-part-type="species" reg="enpingensis">enpingensis</tp:taxon-name-part></tp:taxon-name>
                  </italic>
                </th></tr><tr><td rowspan="1" colspan="1">Size (base pair, bp)</td><td rowspan="1" colspan="1">154,315-154,344</td></tr><tr><td rowspan="1" colspan="1">LSC length (bp)</td><td rowspan="1" colspan="1">85,450-85,479</td></tr><tr><td rowspan="1" colspan="1">SSC length (bp)</td><td rowspan="1" colspan="1">17,887-17,891</td></tr><tr><td rowspan="1" colspan="1"><abbrev xmlns:xlink="http://www.w3.org/1999/xlink" xlink:title="Inverted Repeat" id="ABBRID0E2KAE" xlink:type="simple">IR</abbrev> length (bp)</td><td rowspan="1" colspan="1">25,489-25,493</td></tr><tr><td rowspan="1" colspan="1">Number of genes</td><td rowspan="1" colspan="1">111-113</td></tr><tr><td rowspan="1" colspan="1">Protein-coding genes</td><td rowspan="1" colspan="1">77-79</td></tr><tr><td rowspan="1" colspan="1">rRNA genes</td><td rowspan="1" colspan="1">4</td></tr><tr><td rowspan="1" colspan="1">tRNA genes</td><td rowspan="1" colspan="1">30</td></tr><tr><td rowspan="1" colspan="1">LSC GC%</td><td rowspan="1" colspan="1">35.52%</td></tr><tr><td rowspan="1" colspan="1">SSC GC%</td><td rowspan="1" colspan="1">31.50%</td></tr><tr><td rowspan="1" colspan="1"><abbrev xmlns:xlink="http://www.w3.org/1999/xlink" xlink:title="Inverted Repeat" id="ABBRID0ERMAE" xlink:type="simple">IR</abbrev> GC%</td><td rowspan="1" colspan="1">43.20%</td></tr></tbody></table></table-wrap></tp:treatment-sec></tp:taxon-treatment>
